# Supplementary material for: Suicidal ideation and associated factors among pregnant women attending antenatal care in Jimma medical center, Ethiopia
Source: PLoS One. 2021 Aug 25;16(8):e0255746. doi: 10.1371/journal.pone.0255746 (PMC8386870; doi:10.1371/journal.pone.0255746)
Supplement: S1 File — (XLSX) [file pone.0255746.s001.xlsx]

## Sheet: Sheet1
Serial No	Age	Age category	Religion	Martial Status	Ethinicity	Educational status	Occuaptional status	Residence	Abortion History	Abortion Intension	Medical History	Family History of Mental illness	Ever substance user	Ever Alcohol user	Ever Khat user	Ever Smoking	Current substance	Current Alcohol	Current Khat	Current Smoking	Ever Suicidal ideation	One month Suicidal Ideation	Ever suicidal Plan	Ever Attempt	Depression
1	19	18-19	muslim	Single	Oromo	primary school	Private emloyed	Urban	Yes	no	no	no	no	no	no	no	no	no	no	no	no	no	no	no	depressed
2	27	25-29	muslim	Single	Others	secondary school(9-12 grade)	Private emloyed	Urban	No	no	no	no	no	no	no	no	no	no	no	no	no	no	no	no	normal
3	25	25-29	muslim	Single	Oromo	secondary school(9-12 grade)	Housewife	Urban	No	no	no	no	no	no	no	no	no	no	no	no	no	no	no	yes	depressed
4	29	25-29	muslim	Single	Oromo	College and above	student	Urban	No	no	no	no	no	no	no	no	no	no	no	no	no	no	no	no	depressed
5	28	25-29	muslim	Single	Oromo	College and above	student	Urban	No	no	no	no	no	no	no	no	no	no	no	no	no	no	no	no	depressed
6	24	20-24	orthodox	Married	Oromo	College and above	Housewife	Urban	No	no	yes	no	no	no	no	no	no	no	no	no	no	no	no	no	depressed
7	32	30-34	muslim	Single	Oromo	primary school	goverment employee	Rurar	No	no	no	no	yes	no	no	no	no	no	no	no	no	no	no	no	normal
8	36	>=35	muslim	Single	Oromo	No formal education	Housewife	Rurar	No	no	no	no	yes	no	no	no	no	no	no	no	no	no	no	no	normal
9	28	25-29	muslim	Married	Yeme	College and above	Housewife	Urban	No	no	no	no	no	no	no	no	no	no	no	no	no	no	no	no	normal
10	25	25-29	muslim	Married	Yeme	College and above	Housewife	Rurar	No	no	no	no	no	no	no	no	no	no	no	no	yes	yes	yes	no	normal
11	18	18-19	muslim	Single	Oromo	primary school	Housewife	Urban	Yes	no	no	no	no	no	no	no	no	no	no	no	no	no	no	no	depressed
12	24	20-24	muslim	Married	Oromo	College and above	goverment employee	Urban	No	no	no	no	no	no	no	no	no	no	no	no	no	no	no	no	normal
13	35	>=35	orthodox	Divorced	Amhara	College and above	Housewife	Urban	No	no	no	no	yes	yes	yes	yes	yes	yes	yes	yes	no	no	no	no	normal
14	32	30-34	muslim	Divorced	Yeme	primary school	goverment employee	Urban	No	no	no	no	no	no	no	no	no	no	no	no	no	no	no	no	normal
15	19	18-19	orthodox	Married	Oromo	primary school	Housewife	Urban	No	no	yes	yes	yes	yes	no	no	yes	yes	no	no	yes	no	yes	no	depressed
16	29	25-29	muslim	Married	Oromo	primary school	Housewife	Urban	No	no	no	no	no	no	no	no	no	no	no	no	no	no	no	no	normal
17	27	25-29	orthodox	Widowed	Keffa	College and above	Housewife	Urban	No	no	no	no	no	no	no	no	no	no	no	no	no	no	no	no	depressed
18	25	25-29	protestant	Divorced	Oromo	primary school	Housewife	Urban	No	no	no	yes	yes	no	no	yes	yes	no	no	yes	no	no	no	no	normal
19	19	18-19	protestant	Married	Keffa	College and above	goverment employee	Rurar	Yes	no	no	no	no	no	no	no	no	no	no	no	no	no	no	no	normal
20	19	18-19	muslim	Single	Keffa	College and above	Housewife	Urban	No	no	no	no	no	no	no	no	no	no	no	no	no	no	no	no	depressed
21	27	25-29	orthodox	Married	Oromo	College and above	Housewife	Urban	No	no	no	no	no	no	no	no	no	no	no	no	no	no	no	no	normal
22	24	20-24	protestant	Single	Amhara	primary school	Housewife	Urban	No	no	yes	no	no	no	no	no	no	no	no	no	no	no	no	no	normal
23	25	25-29	muslim	Married	Oromo	primary school	goverment employee	Rurar	No	yes	no	yes	yes	no	yes	yes	yes	no	yes	yes	no	no	no	no	normal
24	24	20-24	protestant	Married	Amhara	secondary school(9-12 grade)	student	Urban	No	no	no	no	no	no	no	no	no	no	no	no	no	no	no	no	normal
25	26	25-29	others	Married	Oromo	primary school	Housewife	Rurar	No	no	no	no	no	no	no	no	no	no	no	no	no	no	no	no	depressed
26	19	18-19	orthodox	Married	Amhara	primary school	Private emloyed	Urban	No	no	no	no	no	no	no	no	no	no	no	no	no	no	no	no	normal
27	24	20-24	orthodox	Married	Oromo	secondary school(9-12 grade)	Housewife	Rurar	No	no	no	no	no	no	no	no	no	no	no	no	no	no	no	no	depressed
28	25	25-29	orthodox	Married	Amhara	primary school	goverment employee	Urban	No	yes	no	no	no	no	no	no	no	no	no	no	yes	yes	yes	no	normal
29	35	>=35	muslim	Married	Oromo	secondary school(9-12 grade)	Private emloyed	Rurar	No	no	yes	no	no	no	no	no	no	no	no	no	no	no	no	no	depressed
30	19	18-19	orthodox	Married	Amhara	primary school	Private emloyed	Urban	No	yes	no	no	no	no	no	no	no	no	no	no	no	no	no	no	normal
31	32	30-34	orthodox	Married	Oromo	College and above	student	Urban	No	no	no	no	no	no	no	no	no	no	no	no	no	no	no	no	normal
32	32	30-34	orthodox	Married	Amhara	primary school	student	Urban	No	no	no	no	no	no	no	no	no	no	no	no	no	no	no	no	normal
33	33	30-34	orthodox	Married	Amhara	College and above	Housewife	Urban	No	no	no	no	no	no	no	no	no	no	no	no	yes	yes	yes	no	depressed
34	24	20-24	orthodox	Married	Oromo	primary school	Private emloyed	Urban	No	no	yes	no	yes	no	yes	no	yes	no	yes	no	no	no	no	no	normal
35	25	25-29	orthodox	Married	Keffa	primary school	Private emloyed	Urban	No	no	no	no	no	no	no	no	no	no	no	no	no	no	no	no	depressed
36	36	>=35	orthodox	Married	Amhara	College and above	student	Urban	No	no	no	no	yes	yes	no	no	no	no	no	no	no	no	no	no	depressed
37	26	25-29	protestant	Married	Amhara	secondary school(9-12 grade)	Housewife	Rurar	No	yes	no	yes	yes	yes	yes	yes	no	no	no	no	no	no	no	no	depressed
38	35	>=35	muslim	Married	Amhara	College and above	Housewife	Rurar	Yes	no	no	no	no	no	no	no	no	no	no	no	no	no	no	no	depressed
39	25	25-29	muslim	Married	Amhara	College and above	Housewife	Rurar	Yes	no	no	no	no	no	no	no	no	no	no	no	no	no	no	no	normal
40	25	25-29	muslim	Married	Oromo	primary school	Housewife	Rurar	No	no	yes	yes	yes	yes	yes	yes	yes	yes	yes	no	no	no	no	no	depressed
41	30	30-34	orthodox	Single	Oromo	College and above	goverment employee	Urban	No	no	no	no	yes	yes	no	yes	no	no	no	no	no	no	no	yes	depressed
42	25	25-29	orthodox	Married	Oromo	College and above	Housewife	Urban	No	no	no	no	no	no	no	no	no	no	no	no	no	no	no	no	depressed
43	25	25-29	muslim	Married	Amhara	secondary school(9-12 grade)	student	Urban	No	no	no	no	no	no	no	no	no	no	no	no	no	no	no	no	depressed
44	32	30-34	muslim	Married	Oromo	primary school	Housewife	Urban	Yes	no	no	no	no	no	no	no	no	no	no	no	no	no	no	no	normal
45	36	>=35	orthodox	Married	Oromo	College and above	Private emloyed	Urban	Yes	no	no	no	no	no	no	no	no	no	no	no	no	no	no	no	normal
46	24	20-24	muslim	Married	Oromo	primary school	goverment employee	Urban	Yes	yes	yes	no	no	no	no	no	no	no	no	no	no	no	no	no	normal
47	19	18-19	protestant	Married	Amhara	primary school	Housewife	Rurar	Yes	no	no	no	no	no	no	no	no	no	no	no	no	no	no	no	depressed
48	24	20-24	muslim	Married	Oromo	College and above	Housewife	Rurar	No	no	no	no	no	no	no	no	no	no	no	no	no	no	no	yes	depressed
49	25	25-29	protestant	Married	Oromo	primary school	goverment employee	Rurar	No	no	no	no	no	no	no	no	no	no	no	no	no	no	no	no	depressed
50	38	>=35	protestant	Married	Oromo	College and above	goverment employee	Urban	No	yes	no	yes	yes	yes	no	no	yes	yes	no	no	no	no	no	no	normal
51	25	25-29	protestant	Single	Oromo	primary school	Housewife	Urban	Yes	no	yes	no	no	no	no	no	no	no	no	no	no	no	no	no	normal
52	26	25-29	protestant	Single	Amhara	secondary school(9-12 grade)	Housewife	Rurar	Yes	no	yes	no	no	no	no	no	no	no	no	no	yes	no	yes	yes	depressed
53	24	20-24	protestant	Married	Oromo	primary school	Housewife	Rurar	No	no	no	no	no	no	no	no	no	no	no	no	no	no	yes	no	normal
54	35	>=35	protestant	Married	Oromo	secondary school(9-12 grade)	Private emloyed	Rurar	Yes	no	no	no	yes	yes	no	no	no	no	no	no	no	no	no	no	normal
55	28	25-29	muslim	Single	Amhara	College and above	Housewife	Rurar	No	no	no	no	no	no	no	no	no	no	no	no	no	no	no	no	normal
56	24	20-24	muslim	Single	Oromo	primary school	goverment employee	Rurar	Yes	no	no	no	no	no	no	no	no	no	no	no	no	no	no	no	depressed
57	26	25-29	muslim	Single	Oromo	secondary school(9-12 grade)	Private emloyed	Rurar	No	no	yes	no	yes	yes	no	no	yes	yes	no	no	no	no	no	no	depressed
58	30	30-34	muslim	Married	Oromo	College and above	Housewife	Rurar	No	no	yes	no	no	no	no	no	no	no	no	no	no	no	no	no	depressed
59	25	25-29	muslim	Divorced	Oromo	College and above	Private emloyed	Urban	No	no	no	no	no	no	no	no	no	no	no	no	no	no	no	no	normal
60	25	25-29	muslim	Married	Amhara	secondary school(9-12 grade)	student	Urban	No	no	no	no	yes	no	no	no	no	no	no	no	no	no	no	no	normal
61	27	25-29	muslim	Married	Oromo	primary school	Housewife	Urban	No	no	no	yes	yes	no	no	no	no	no	no	no	no	no	no	no	normal
62	27	25-29	muslim	Widowed	Oromo	primary school	goverment employee	Urban	No	no	no	no	no	no	no	no	no	no	no	no	no	no	no	no	normal
63	24	20-24	muslim	Married	Oromo	primary school	goverment employee	Urban	No	no	no	no	no	no	no	no	no	no	no	no	no	no	no	no	normal
64	30	30-34	muslim	Married	Amhara	College and above	Private emloyed	Urban	No	no	no	no	yes	no	no	no	yes	no	no	no	yes	yes	yes	yes	depressed
65	24	20-24	muslim	Married	Oromo	College and above	goverment employee	Urban	No	no	yes	no	no	no	no	no	no	no	no	no	yes	no	yes	yes	depressed
66	33	30-34	muslim	Married	Oromo	primary school	Housewife	Rurar	No	no	no	no	no	no	no	no	no	no	no	no	no	no	no	no	normal
67	22	20-24	muslim	Married	Amhara	College and above	goverment employee	Rurar	No	no	no	no	no	no	no	no	no	no	no	no	yes	no	yes	no	depressed
68	25	25-29	muslim	Divorced	Oromo	secondary school(9-12 grade)	Private emloyed	Rurar	No	no	no	no	yes	yes	yes	no	yes	yes	yes	no	no	no	no	no	normal
69	19	18-19	muslim	Married	Oromo	secondary school(9-12 grade)	Housewife	Urban	No	no	no	no	no	no	no	no	no	no	no	no	no	no	yes	yes	depressed
70	24	20-24	muslim	Married	Amhara	primary school	Private emloyed	Urban	No	no	no	no	no	no	no	no	no	no	no	no	no	no	no	no	normal
71	24	20-24	muslim	Married	Oromo	secondary school(9-12 grade)	Private emloyed	Urban	No	no	no	no	no	no	no	no	no	no	no	no	no	no	no	no	depressed
72	24	20-24	muslim	Married	Oromo	primary school	Private emloyed	Rurar	No	no	no	no	no	no	no	no	no	no	no	no	no	no	yes	no	depressed
73	24	20-24	protestant	Married	Oromo	secondary school(9-12 grade)	Housewife	Urban	No	no	no	no	yes	no	yes	no	no	no	no	no	no	no	no	no	normal
74	24	20-24	muslim	Married	Amhara	primary school	Private emloyed	Urban	No	no	no	no	no	no	no	no	no	no	no	no	no	no	no	no	depressed
75	33	30-34	muslim	Married	Oromo	primary school	goverment employee	Rurar	No	no	no	no	no	no	no	no	no	no	no	no	yes	yes	yes	yes	normal
76	30	30-34	muslim	Married	Oromo	College and above	goverment employee	Urban	Yes	no	no	no	no	no	no	no	no	no	no	no	no	no	no	no	normal
34	35	>=35	muslim	Married	Amhara	College and above	goverment employee	Rurar	No	no	no	no	yes	yes	no	no	yes	yes	no	no	no	no	yes	yes	depressed
78	19	18-19	muslim	Married	Oromo	primary school	goverment employee	Rurar	Yes	no	no	no	no	no	no	no	no	no	no	no	no	no	no	no	normal
79	30	30-34	muslim	Married	Oromo	secondary school(9-12 grade)	Housewife	Urban	Yes	no	no	no	no	no	no	no	no	no	no	no	no	no	no	no	depressed
80	25	25-29	muslim	Married	Oromo	secondary school(9-12 grade)	Private emloyed	Rurar	No	no	no	no	yes	no	yes	no	yes	no	yes	no	yes	no	yes	no	depressed
81	35	>=35	muslim	Single	Amhara	College and above	Housewife	Urban	No	no	no	no	no	no	no	no	no	no	no	no	no	no	no	no	depressed
82	19	18-19	muslim	Married	Oromo	primary school	Housewife	Urban	No	no	no	no	yes	no	no	no	yes	no	no	no	no	no	no	no	normal
83	25	25-29	muslim	Single	Amhara	primary school	goverment employee	Urban	No	no	no	no	no	no	no	no	no	no	no	no	no	no	no	no	normal
84	26	25-29	muslim	Married	Amhara	primary school	Private emloyed	Urban	No	no	no	no	yes	no	no	no	no	no	no	no	no	no	no	no	normal
85	26	25-29	protestant	Married	Amhara	secondary school(9-12 grade)	goverment employee	Urban	No	no	no	no	no	no	no	no	no	no	no	no	no	no	no	no	depressed
86	24	20-24	protestant	Single	Amhara	primary school	Housewife	Urban	No	no	no	no	no	no	no	no	no	no	no	no	no	no	no	no	normal
87	25	25-29	muslim	Married	Amhara	primary school	goverment employee	Urban	Yes	no	no	no	yes	yes	yes	no	yes	yes	no	no	no	no	no	no	depressed
88	26	25-29	muslim	Married	Amhara	primary school	Housewife	Urban	No	no	no	yes	yes	no	no	no	yes	no	no	no	no	no	no	no	depressed
89	24	20-24	orthodox	Married	Oromo	primary school	Private emloyed	Urban	No	no	no	no	no	no	no	no	no	no	no	no	no	no	no	no	normal
90	19	18-19	muslim	Single	Amhara	secondary school(9-12 grade)	Housewife	Rurar	No	no	no	no	no	no	no	no	no	no	no	no	no	no	no	no	depressed
91	26	25-29	muslim	Single	Oromo	primary school	Housewife	Urban	Yes	no	no	no	no	no	no	no	no	no	no	no	no	no	no	no	normal
92	24	20-24	muslim	Married	Oromo	No formal education	Housewife	Rurar	No	no	no	no	no	no	no	no	no	no	no	no	no	no	no	no	normal
93	24	20-24	muslim	Married	Oromo	secondary school(9-12 grade)	Housewife	Urban	Yes	no	no	no	yes	yes	yes	no	yes	yes	no	no	no	no	no	no	normal
94	26	25-29	muslim	Married	Amhara	secondary school(9-12 grade)	Housewife	Urban	No	no	no	no	no	no	no	no	no	no	yes	no	yes	no	yes	yes	depressed
95	19	18-19	orthodox	Single	Oromo	No formal education	Housewife	Urban	No	no	no	no	no	no	no	no	no	no	no	no	no	no	no	no	depressed
96	26	25-29	orthodox	Single	Oromo	secondary school(9-12 grade)	Private emloyed	Urban	No	no	no	no	no	no	no	no	no	no	no	no	no	no	no	no	normal
97	28	25-29	muslim	Divorced	Amhara	College and above	goverment employee	Urban	No	no	no	no	no	no	no	no	no	no	no	no	no	no	no	no	normal
98	25	25-29	orthodox	Married	Oromo	secondary school(9-12 grade)	Housewife	Urban	No	no	no	no	yes	yes	no	no	no	no	no	no	no	no	no	no	depressed
99	25	25-29	protestant	Married	Amhara	secondary school(9-12 grade)	goverment employee	Urban	No	no	no	no	no	no	no	no	no	no	no	no	no	no	no	no	normal
100	27	25-29	muslim	Married	Oromo	primary school	Private emloyed	Urban	No	no	no	no	no	no	no	no	no	no	no	no	no	no	no	no	depressed
101	26	25-29	protestant	Single	Amhara	secondary school(9-12 grade)	Housewife	Urban	Yes	no	no	yes	yes	yes	no	no	yes	yes	yes	no	no	no	no	no	depressed
102	24	20-24	muslim	Married	Oromo	secondary school(9-12 grade)	Private emloyed	Urban	No	no	no	no	no	no	no	no	no	no	no	no	no	no	no	no	depressed
103	27	25-29	muslim	Married	Amhara	College and above	goverment employee	Urban	No	no	no	yes	yes	no	yes	no	no	no	no	no	no	no	no	no	normal
104	25	25-29	muslim	Divorced	Amhara	secondary school(9-12 grade)	goverment employee	Rurar	No	no	no	no	yes	no	no	no	no	no	no	no	no	no	no	no	depressed
105	26	25-29	protestant	Married	Oromo	primary school	goverment employee	Rurar	No	no	no	yes	yes	no	yes	no	yes	no	yes	no	no	no	no	no	depressed
106	24	20-24	muslim	Married	Oromo	secondary school(9-12 grade)	Merchant	Rurar	No	no	no	no	no	no	no	no	no	no	no	no	yes	no	yes	no	normal
107	27	25-29	muslim	Single	Amhara	College and above	Merchant	Rurar	No	no	no	no	no	no	no	no	no	no	no	no	no	no	no	no	normal
108	28	25-29	muslim	Married	Amhara	primary school	goverment employee	Rurar	No	no	no	no	no	no	no	no	no	no	no	no	no	no	no	no	normal
109	26	25-29	orthodox	Widowed	Oromo	secondary school(9-12 grade)	Private emloyed	Urban	No	no	no	no	no	no	no	no	no	no	no	no	no	no	no	no	depressed
110	24	20-24	muslim	Married	Amhara	primary school	goverment employee	Rurar	No	no	no	no	no	no	no	no	no	no	no	no	yes	no	yes	no	normal
111	26	25-29	protestant	Married	Oromo	secondary school(9-12 grade)	Housewife	Rurar	Yes	no	no	yes	yes	no	yes	no	yes	no	yes	no	no	no	no	no	depressed
112	28	25-29	muslim	Married	Oromo	secondary school(9-12 grade)	Housewife	Urban	No	no	no	no	no	no	no	no	no	no	no	no	no	no	no	no	normal
113	36	>=35	muslim	Married	Amhara	primary school	goverment employee	Urban	No	no	no	no	yes	yes	no	no	no	no	no	no	no	no	no	no	normal
114	25	25-29	muslim	Married	Oromo	secondary school(9-12 grade)	Merchant	Urban	No	no	no	no	no	no	no	no	no	no	no	no	no	no	no	no	normal
115	26	25-29	muslim	Married	Oromo	primary school	Housewife	Urban	No	no	no	no	no	no	no	no	no	no	no	no	no	no	no	no	depressed
116	27	25-29	muslim	Married	Amhara	secondary school(9-12 grade)	Private emloyed	Urban	No	no	no	no	no	no	no	no	no	no	no	no	no	no	no	no	depressed
117	25	25-29	muslim	Married	Oromo	College and above	Merchant	Urban	No	no	no	no	no	no	no	no	no	no	no	no	no	no	no	no	normal
118	28	25-29	protestant	Single	Oromo	College and above	Housewife	Urban	No	no	no	no	no	no	no	no	no	no	no	no	no	no	no	no	depressed
119	25	25-29	muslim	Married	Amhara	primary school	goverment employee	Urban	No	no	no	yes	yes	no	no	no	no	no	no	no	no	no	no	no	normal
120	24	20-24	muslim	Married	Oromo	secondary school(9-12 grade)	Merchant	Urban	No	no	no	no	no	no	no	no	no	no	no	no	yes	yes	yes	yes	normal
121	27	25-29	muslim	Married	Oromo	secondary school(9-12 grade)	Private emloyed	Urban	No	no	no	no	no	no	no	no	no	no	no	no	yes	yes	no	yes	normal
122	26	25-29	protestant	Married	Amhara	secondary school(9-12 grade)	Housewife	Urban	No	no	no	no	no	no	no	no	no	no	no	no	yes	no	yes	yes	depressed
123	27	25-29	muslim	Married	Oromo	secondary school(9-12 grade)	Housewife	Urban	No	no	no	no	no	no	no	no	no	no	no	no	no	no	no	no	depressed
124	24	20-24	muslim	Married	Oromo	secondary school(9-12 grade)	goverment employee	Urban	No	no	no	no	no	no	no	no	no	no	no	no	no	no	no	no	depressed
125	34	30-34	protestant	Married	Amhara	College and above	goverment employee	Urban	Yes	no	no	no	no	no	no	no	no	no	no	no	no	no	no	no	normal
126	25	25-29	muslim	Married	Oromo	College and above	Housewife	Urban	No	no	no	no	no	no	no	no	no	no	no	no	no	no	no	no	normal
127	26	25-29	muslim	Married	Oromo	secondary school(9-12 grade)	Housewife	Urban	No	no	no	no	no	no	no	no	no	no	no	no	no	no	no	no	depressed
128	30	30-34	muslim	Single	Amhara	secondary school(9-12 grade)	student	Urban	No	no	no	no	no	no	no	no	no	no	no	no	no	no	no	no	normal
129	29	25-29	protestant	Married	Oromo	College and above	goverment employee	Urban	No	no	no	no	no	no	no	no	no	no	no	no	no	no	no	no	normal
130	27	25-29	muslim	Married	Oromo	primary school	Housewife	Urban	No	no	no	no	no	no	no	no	no	no	no	no	no	no	yes	yes	depressed
131	27	25-29	muslim	Married	Amhara	primary school	Housewife	Urban	No	no	no	no	no	no	no	no	no	no	no	no	no	no	no	no	normal
132	24	20-24	muslim	Married	Oromo	College and above	goverment employee	Urban	No	no	no	no	yes	no	no	no	no	no	no	no	no	no	no	no	depressed
133	30	30-34	muslim	Married	Oromo	primary school	Housewife	Urban	No	no	no	no	no	no	no	no	no	no	no	no	no	no	no	no	normal
134	27	25-29	protestant	Single	Amhara	secondary school(9-12 grade)	Merchant	Urban	No	no	no	no	no	no	no	no	no	no	no	no	no	no	no	no	normal
135	25	25-29	muslim	Single	Oromo	primary school	Housewife	Urban	No	no	no	no	no	no	no	no	no	no	no	no	no	no	no	no	normal
136	25	25-29	muslim	Married	Amhara	College and above	goverment employee	Urban	No	no	no	no	no	no	no	no	no	no	no	no	no	no	no	no	normal
137	28	25-29	muslim	Single	Oromo	College and above	Housewife	Urban	No	no	no	no	no	no	no	no	no	no	no	no	no	no	no	no	normal
138	25	25-29	muslim	Single	Oromo	primary school	Housewife	Urban	Yes	no	no	no	no	no	no	no	no	no	no	no	no	no	no	no	normal
139	27	25-29	muslim	Married	Oromo	secondary school(9-12 grade)	Housewife	Urban	Yes	no	no	no	no	no	no	no	no	no	no	no	yes	no	no	no	depressed
140	30	30-34	protestant	Married	Amhara	primary school	Private emloyed	Urban	No	no	no	no	no	no	no	no	no	no	no	no	no	no	no	no	normal
141	25	25-29	protestant	Single	Oromo	College and above	student	Urban	No	no	no	no	no	no	no	no	no	no	no	no	no	no	no	no	normal
142	25	25-29	muslim	Married	Amhara	secondary school(9-12 grade)	Merchant	Urban	No	no	no	no	no	no	no	no	no	no	no	no	yes	yes	yes	no	normal
143	32	30-34	orthodox	Married	Amhara	College and above	Private emloyed	Urban	No	no	no	no	no	no	no	no	no	no	no	no	no	no	no	no	normal
144	26	25-29	muslim	Married	Oromo	secondary school(9-12 grade)	Housewife	Rurar	Yes	no	no	no	no	no	no	no	no	no	no	no	yes	no	no	no	depressed
145	26	25-29	muslim	Single	Oromo	secondary school(9-12 grade)	Housewife	Rurar	Yes	no	no	no	no	no	no	no	no	no	no	no	no	no	no	no	normal
146	34	30-34	muslim	Single	Amhara	primary school	goverment employee	Rurar	Yes	no	no	no	yes	yes	no	no	no	no	no	no	no	no	no	no	depressed
147	24	20-24	muslim	Married	Oromo	College and above	Merchant	Urban	Yes	no	no	no	no	no	no	no	no	no	no	no	no	no	no	no	normal
148	25	25-29	muslim	Single	Oromo	secondary school(9-12 grade)	Housewife	Urban	No	no	no	no	no	no	no	no	no	no	no	no	no	no	no	no	normal
149	25	25-29	muslim	Married	Amhara	primary school	goverment employee	Rurar	No	no	no	no	no	no	no	no	no	no	no	no	no	no	no	no	normal
150	25	25-29	muslim	Married	Oromo	primary school	goverment employee	Rurar	No	no	no	no	no	no	no	no	no	no	no	no	no	no	no	no	normal
151	25	25-29	protestant	Married	Oromo	primary school	student	Rurar	Yes	no	no	no	no	no	no	no	no	no	no	no	yes	yes	no	no	depressed
152	25	25-29	muslim	Single	Oromo	secondary school(9-12 grade)	Housewife	Urban	Yes	no	no	no	no	no	no	no	no	no	no	no	no	no	no	no	depressed
153	24	20-24	muslim	Married	Oromo	primary school	goverment employee	Urban	No	no	no	no	no	no	no	no	no	no	no	no	no	no	no	no	depressed
154	31	30-34	muslim	Single	Amhara	primary school	Housewife	Urban	Yes	yes	no	yes	yes	yes	yes	no	no	no	no	no	no	no	no	no	depressed
155	30	30-34	muslim	Single	Oromo	primary school	goverment employee	Urban	No	no	no	no	no	no	no	no	no	no	no	no	no	no	no	no	normal
156	25	25-29	muslim	Married	Oromo	primary school	Merchant	Urban	Yes	no	no	no	no	no	no	no	no	no	no	no	no	no	no	no	normal
157	23	20-24	muslim	Married	Oromo	primary school	Merchant	Urban	No	no	no	yes	yes	yes	no	no	no	no	no	no	no	no	no	no	normal
158	25	25-29	muslim	Single	Amhara	secondary school(9-12 grade)	Merchant	Urban	No	no	no	no	no	no	no	no	no	no	no	no	no	no	no	no	normal
159	30	30-34	muslim	Married	Oromo	secondary school(9-12 grade)	Private emloyed	Urban	No	no	no	no	no	no	no	no	no	no	no	no	yes	no	no	no	normal
160	25	25-29	muslim	Married	Oromo	primary school	student	Urban	No	no	no	no	no	no	no	no	no	no	no	no	no	no	no	no	depressed
161	21	20-24	muslim	Married	Oromo	secondary school(9-12 grade)	Housewife	Urban	No	no	no	no	no	no	no	no	no	no	no	no	no	no	no	no	depressed
162	30	30-34	muslim	Married	Amhara	secondary school(9-12 grade)	student	Urban	No	no	no	no	no	no	no	no	no	no	no	no	no	no	no	no	normal
163	30	30-34	muslim	Married	Oromo	secondary school(9-12 grade)	Housewife	Urban	No	no	no	no	no	no	no	no	no	no	no	no	yes	yes	no	no	normal
164	22	20-24	muslim	Married	Oromo	secondary school(9-12 grade)	Merchant	Urban	No	no	no	no	no	no	no	no	no	no	no	no	no	no	no	no	normal
165	30	30-34	muslim	Single	Amhara	secondary school(9-12 grade)	Merchant	Urban	No	no	no	no	no	no	no	no	no	no	no	no	no	no	no	no	normal
166	21	20-24	muslim	Married	Oromo	secondary school(9-12 grade)	Merchant	Urban	No	no	no	no	no	no	no	no	no	no	no	no	no	no	no	no	normal
167	23	20-24	muslim	Married	Oromo	primary school	student	Urban	No	no	no	no	no	no	no	no	no	no	no	no	no	no	no	no	normal
168	25	25-29	muslim	Single	Oromo	College and above	goverment employee	Urban	No	no	no	no	no	no	no	no	no	no	no	no	no	no	no	no	normal
169	22	20-24	muslim	Married	Amhara	secondary school(9-12 grade)	goverment employee	Urban	No	no	no	no	no	no	no	no	no	no	no	no	no	no	no	no	normal
170	35	>=35	muslim	Single	Oromo	secondary school(9-12 grade)	Housewife	Urban	No	no	no	no	no	no	no	no	no	no	no	no	no	no	no	no	normal
171	21	20-24	muslim	Married	Oromo	secondary school(9-12 grade)	Housewife	Urban	No	no	no	no	no	no	no	no	no	no	no	no	no	no	no	no	normal
172	33	30-34	muslim	Married	Oromo	secondary school(9-12 grade)	goverment employee	Urban	No	no	no	no	no	no	no	no	no	no	no	no	no	no	no	no	normal
173	21	20-24	protestant	Married	Keffa	secondary school(9-12 grade)	Housewife	Urban	No	no	no	no	no	no	no	no	no	no	no	no	no	no	no	no	normal
174	34	30-34	muslim	Married	Oromo	secondary school(9-12 grade)	Merchant	Rurar	No	no	no	no	no	no	no	no	no	no	no	no	no	no	no	no	normal
175	34	30-34	muslim	Married	Oromo	College and above	Housewife	Urban	No	no	no	no	yes	yes	yes	no	yes	yes	yes	no	no	no	no	no	normal
176	22	20-24	muslim	Married	Yeme	secondary school(9-12 grade)	Housewife	Urban	Yes	no	no	yes	yes	yes	no	no	no	no	no	no	no	no	no	no	normal
177	21	20-24	muslim	Married	Amhara	primary school	Housewife	Urban	No	no	no	no	no	no	no	no	no	no	no	no	no	no	yes	no	normal
178	23	20-24	muslim	Married	Oromo	secondary school(9-12 grade)	Housewife	Urban	Yes	no	no	no	no	no	no	no	no	no	no	no	no	no	no	no	depressed
179	23	20-24	muslim	Married	Amhara	College and above	student	Urban	Yes	no	no	no	no	no	no	no	no	no	no	no	no	no	no	no	normal
180	20	20-24	muslim	Married	Oromo	secondary school(9-12 grade)	goverment employee	Urban	No	no	no	yes	yes	yes	no	no	no	no	no	no	no	no	no	no	normal
181	32	30-34	muslim	Married	Oromo	College and above	Merchant	Urban	No	no	no	no	no	no	no	no	no	no	no	no	no	no	no	no	depressed
182	30	30-34	protestant	Married	Oromo	College and above	goverment employee	Urban	No	no	no	no	no	no	no	no	no	no	no	no	no	no	yes	no	normal
183	31	30-34	muslim	Married	Amhara	secondary school(9-12 grade)	goverment employee	Urban	No	no	no	no	no	no	no	no	no	no	no	no	no	no	no	no	normal
184	30	30-34	protestant	Married	Oromo	secondary school(9-12 grade)	goverment employee	Urban	No	no	no	no	no	no	no	no	no	no	no	no	no	no	no	no	normal
185	21	20-24	orthodox	Married	Oromo	College and above	student	Rurar	No	no	no	no	no	no	no	no	no	no	no	no	no	no	no	no	depressed
186	33	30-34	orthodox	Married	Oromo	secondary school(9-12 grade)	Housewife	Urban	No	no	no	yes	yes	yes	no	no	no	no	no	no	no	no	no	no	normal
187	21	20-24	muslim	Married	Amhara	secondary school(9-12 grade)	Housewife	Urban	Yes	no	no	no	no	no	no	no	no	no	no	no	yes	yes	no	no	normal
188	30	30-34	muslim	Married	Oromo	secondary school(9-12 grade)	Private emloyed	Urban	No	no	no	yes	yes	yes	no	no	no	no	no	no	no	no	no	no	normal
189	30	30-34	muslim	Married	Oromo	secondary school(9-12 grade)	goverment employee	Urban	No	no	no	no	no	no	no	no	no	no	no	no	no	no	no	no	normal
190	32	30-34	muslim	Married	Oromo	College and above	goverment employee	Urban	No	no	no	no	no	no	no	no	no	no	no	no	no	no	no	no	depressed
191	21	20-24	muslim	Married	Amhara	secondary school(9-12 grade)	Private emloyed	Rurar	Yes	no	no	no	no	no	no	no	no	no	no	no	no	no	no	no	normal
192	21	20-24	others	Married	Oromo	College and above	Housewife	Urban	No	no	no	yes	yes	yes	no	no	no	no	no	no	no	no	no	no	normal
193	32	30-34	muslim	Married	Oromo	College and above	Housewife	Urban	Yes	no	no	no	no	no	no	no	no	no	no	no	no	no	no	no	depressed
194	33	30-34	orthodox	Married	Oromo	secondary school(9-12 grade)	Housewife	Urban	No	no	no	no	no	no	no	no	no	no	no	no	yes	yes	no	no	normal
195	30	30-34	muslim	Married	Amhara	secondary school(9-12 grade)	Housewife	Urban	Yes	no	no	no	no	no	no	no	no	no	no	no	no	no	no	no	normal
196	37	>=35	protestant	Married	Amhara	College and above	Housewife	Urban	No	no	no	no	no	no	no	no	no	no	no	no	no	no	no	no	depressed
197	21	20-24	protestant	Married	Amhara	secondary school(9-12 grade)	Housewife	Urban	No	no	no	yes	yes	no	no	no	no	no	no	no	no	no	no	no	depressed
198	23	20-24	muslim	Married	Amhara	College and above	Private emloyed	Urban	No	no	no	no	no	no	no	no	no	no	no	no	no	no	no	no	depressed
199	23	20-24	muslim	Married	Oromo	College and above	goverment employee	Urban	No	no	no	no	no	no	no	no	no	no	no	no	no	no	no	no	normal
200	24	20-24	protestant	Married	Oromo	College and above	goverment employee	Urban	No	no	no	no	yes	no	yes	no	no	no	no	no	no	no	no	no	normal
201	34	30-34	muslim	Married	Oromo	College and above	Housewife	Urban	Yes	no	no	no	no	no	no	no	no	no	no	no	no	no	no	no	normal
202	22	20-24	muslim	Married	Oromo	No formal education	goverment employee	Urban	No	no	no	no	no	no	no	no	no	no	no	no	no	no	no	no	depressed
203	33	30-34	muslim	Married	Yeme	primary school	Housewife	Rurar	No	no	no	no	yes	no	no	no	no	no	no	no	no	no	no	no	normal
204	32	30-34	muslim	Single	Yeme	secondary school(9-12 grade)	student	Rurar	No	no	no	no	no	no	no	no	no	no	no	no	no	no	no	no	normal
205	33	30-34	muslim	Married	Yeme	secondary school(9-12 grade)	Private emloyed	Rurar	No	no	no	no	no	no	no	no	no	no	no	no	no	no	no	no	normal
206	19	18-19	muslim	Married	Oromo	primary school	Merchant	Urban	No	no	no	no	no	no	no	no	no	no	no	no	no	no	no	no	normal
207	33	30-34	muslim	Married	Yeme	College and above	goverment employee	Urban	No	no	no	yes	yes	no	no	no	no	no	no	no	no	no	no	no	normal
208	18	18-19	muslim	Married	Oromo	College and above	goverment employee	Urban	No	no	no	no	no	no	no	no	no	no	no	no	no	no	no	no	normal
209	33	30-34	muslim	Married	Yeme	College and above	Housewife	Urban	No	no	no	no	no	no	no	no	no	no	no	no	yes	no	no	no	normal
210	19	18-19	muslim	Married	Keffa	College and above	Private emloyed	Urban	No	no	no	no	no	no	no	no	no	no	no	no	no	no	no	no	normal
211	21	20-24	muslim	Married	Yeme	primary school	student	Urban	Yes	no	no	no	yes	no	yes	no	yes	no	yes	no	no	no	no	no	normal
212	19	18-19	muslim	Married	Oromo	secondary school(9-12 grade)	Housewife	Urban	No	no	no	no	yes	no	no	no	no	no	no	no	no	no	no	no	normal
213	19	18-19	muslim	Married	Keffa	College and above	goverment employee	Urban	No	no	no	yes	yes	no	yes	no	no	no	no	no	no	no	no	no	normal
214	19	18-19	muslim	Married	Yeme	College and above	Housewife	Urban	No	no	no	no	no	no	no	no	no	no	no	no	no	no	no	no	normal
215	33	30-34	muslim	Married	Oromo	College and above	Private emloyed	Urban	Yes	no	no	no	no	no	no	no	no	no	no	no	yes	no	no	no	depressed
216	18	18-19	muslim	Married	Keffa	primary school	Housewife	Urban	Yes	no	no	no	no	no	no	no	no	no	no	no	no	no	no	no	normal
217	23	20-24	muslim	Married	Oromo	primary school	Private emloyed	Urban	Yes	no	no	no	no	no	no	no	no	no	no	no	no	no	no	no	normal
218	19	18-19	protestant	Single	Yeme	primary school	farmer	Urban	Yes	no	no	no	no	no	no	no	no	no	no	no	no	no	no	no	depressed
219	30	30-34	muslim	Married	Keffa	secondary school(9-12 grade)	Private emloyed	Urban	No	no	no	yes	yes	no	no	no	no	no	no	no	no	no	no	no	normal
220	19	18-19	protestant	Married	Yeme	College and above	student	Urban	No	no	no	no	no	no	no	no	no	no	no	no	no	no	no	no	normal
221	21	20-24	protestant	Married	Yeme	College and above	Housewife	Urban	No	no	no	no	no	no	no	no	no	no	no	no	no	no	no	no	normal
222	20	20-24	protestant	Married	Yeme	secondary school(9-12 grade)	Private emloyed	Urban	No	no	no	no	no	no	no	no	no	no	no	no	yes	yes	no	no	normal
223	21	20-24	protestant	Married	Yeme	No formal education	student	Urban	No	no	no	no	no	no	no	no	no	no	no	no	no	no	no	no	normal
224	24	20-24	muslim	Married	Keffa	primary school	Housewife	Urban	No	no	no	no	no	no	no	no	no	no	no	no	no	no	no	no	normal
225	30	30-34	muslim	Married	Yeme	No formal education	Housewife	Urban	No	no	no	no	no	no	no	no	no	no	no	no	no	no	no	no	normal
226	21	20-24	protestant	Married	Yeme	primary school	Housewife	Urban	No	no	no	no	no	no	no	no	no	no	no	no	no	no	no	no	normal
227	30	30-34	protestant	Married	Oromo	College and above	Housewife	Urban	No	no	no	no	no	no	no	no	no	no	no	no	no	no	no	no	normal
228	30	30-34	protestant	Married	Yeme	secondary school(9-12 grade)	Housewife	Urban	No	no	no	no	no	no	no	no	no	no	no	no	no	no	no	no	normal
229	30	30-34	muslim	Married	Yeme	College and above	student	Urban	No	no	no	no	yes	no	yes	no	yes	no	no	no	no	no	no	no	normal
230	30	30-34	muslim	Single	Keffa	College and above	Housewife	Urban	No	yes	no	yes	yes	no	no	no	no	no	no	no	yes	yes	no	no	normal
231	24	20-24	muslim	Married	Yeme	College and above	goverment employee	Urban	No	yes	yes	yes	yes	no	no	no	no	no	no	no	no	no	no	no	depressed
232	21	20-24	muslim	Married	Yeme	primary school	goverment employee	Urban	No	no	no	no	no	no	no	no	no	no	no	no	no	no	no	no	normal
233	30	30-34	muslim	Married	Oromo	No formal education	Private emloyed	Urban	No	no	no	no	no	no	no	no	no	no	no	no	no	no	no	no	normal
234	25	25-29	muslim	Single	Yeme	No formal education	Housewife	Urban	No	no	no	no	no	no	no	no	no	no	no	no	no	no	no	no	normal
235	30	30-34	muslim	Single	Oromo	College and above	goverment employee	Urban	No	no	no	no	no	no	no	no	no	no	no	no	no	no	no	no	normal
236	34	30-34	muslim	Married	Yeme	primary school	Housewife	Urban	No	no	no	no	no	no	no	no	no	no	no	no	no	no	no	no	normal
237	23	20-24	muslim	Married	Oromo	primary school	Housewife	Urban	No	no	no	no	no	no	no	no	no	no	no	no	yes	yes	no	no	normal
238	35	>=35	muslim	Single	Yeme	secondary school(9-12 grade)	Private emloyed	Urban	Yes	no	no	no	no	no	no	no	no	no	no	no	yes	yes	no	no	normal
239	32	30-34	muslim	Married	Oromo	primary school	Private emloyed	Urban	No	no	no	no	no	no	no	no	no	no	no	no	no	no	no	no	normal
240	24	20-24	protestant	Married	Oromo	primary school	Housewife	Urban	No	no	no	no	no	no	no	no	no	no	no	no	no	no	no	no	normal
241	20	20-24	orthodox	Married	Yeme	primary school	Housewife	Urban	No	no	no	yes	yes	no	yes	no	yes	no	no	no	no	no	no	no	normal
242	22	20-24	muslim	Married	Yeme	primary school	Private emloyed	Urban	No	no	no	no	no	no	no	no	no	no	no	no	no	no	no	no	normal
243	33	30-34	protestant	Single	Oromo	secondary school(9-12 grade)	Private emloyed	Rurar	No	yes	yes	yes	yes	yes	no	no	no	no	no	no	no	no	no	yes	depressed
244	22	20-24	orthodox	Married	Oromo	College and above	Housewife	Rurar	No	no	no	no	yes	no	yes	no	yes	no	no	no	no	no	no	no	normal
245	23	20-24	orthodox	Single	Yeme	secondary school(9-12 grade)	Merchant	Rurar	No	no	no	no	no	no	no	no	no	no	no	no	yes	no	no	no	depressed
246	22	20-24	protestant	Married	Oromo	College and above	Housewife	Urban	No	no	no	no	no	no	no	no	no	no	no	no	no	no	no	no	normal
247	22	20-24	orthodox	Single	Yeme	No formal education	Private emloyed	Rurar	No	no	no	no	no	no	no	no	no	no	no	no	no	no	no	no	normal
248	23	20-24	orthodox	Married	Oromo	secondary school(9-12 grade)	Housewife	Urban	No	no	no	no	yes	no	no	no	no	no	no	no	no	no	no	no	normal
249	19	18-19	protestant	Single	Oromo	No formal education	Housewife	Urban	No	no	no	no	no	no	no	no	no	no	no	no	yes	no	no	yes	normal
250	22	20-24	orthodox	Single	Yeme	secondary school(9-12 grade)	Housewife	Urban	No	no	no	yes	yes	yes	yes	no	yes	yes	no	no	no	no	no	no	normal
251	19	18-19	protestant	Married	Oromo	College and above	Housewife	Urban	Yes	no	no	no	no	no	no	no	no	no	no	no	no	no	no	no	normal
252	26	25-29	protestant	Single	Oromo	No formal education	Merchant	Urban	Yes	no	no	yes	yes	yes	yes	no	yes	yes	no	no	no	no	no	no	normal
253	22	20-24	muslim	Married	Oromo	College and above	goverment employee	Urban	No	no	no	no	no	no	no	no	yes	no	no	no	yes	yes	no	yes	depressed
253	19	18-19	others	Single	Yeme	College and above	Housewife	Urban	Yes	no	no	no	yes	no	no	no	no	no	no	no	no	no	no	no	normal
255	20	20-24	orthodox	Married	Oromo	College and above	Housewife	Urban	No	no	no	no	no	no	no	no	yes	no	no	no	no	no	no	yes	depressed
256	34	30-34	muslim	Married	Yeme	College and above	student	Urban	Yes	no	no	no	no	no	no	no	no	no	no	no	no	no	no	no	normal
257	22	20-24	orthodox	Married	Oromo	primary school	Housewife	Urban	No	no	no	no	no	no	no	no	no	no	no	no	yes	yes	no	no	normal
258	33	30-34	others	Married	Oromo	College and above	student	Urban	No	no	no	no	no	no	no	no	no	no	no	no	no	no	no	no	normal
259	19	18-19	protestant	Married	Oromo	College and above	Housewife	Urban	No	no	no	no	yes	no	no	no	no	no	no	no	no	no	no	no	normal
260	18	18-19	muslim	Divorced	Oromo	secondary school(9-12 grade)	Housewife	Urban	No	no	no	no	no	no	no	no	no	no	no	no	no	no	no	yes	normal
261	26	25-29	muslim	Married	Oromo	secondary school(9-12 grade)	Housewife	Urban	No	no	no	no	no	no	no	no	no	no	no	no	no	no	no	no	normal
262	22	20-24	orthodox	Married	Yeme	No formal education	farmer	Urban	No	no	no	no	no	no	no	no	no	no	no	no	no	no	no	no	normal
263	25	25-29	protestant	Married	Oromo	No formal education	student	Urban	No	no	no	no	no	no	no	no	no	no	no	no	yes	yes	no	yes	normal
264	18	18-19	protestant	Married	Yeme	secondary school(9-12 grade)	Housewife	Urban	No	no	no	yes	yes	yes	no	no	no	no	no	no	no	no	no	yes	normal
265	33	30-34	muslim	Married	Oromo	primary school	student	Urban	No	no	no	no	yes	yes	yes	no	yes	yes	no	no	no	no	no	no	normal
266	18	18-19	orthodox	Married	Yeme	secondary school(9-12 grade)	student	Urban	No	no	no	no	no	no	no	no	no	no	no	no	yes	no	no	no	normal
267	30	30-34	orthodox	Married	Keffa	No formal education	Housewife	Urban	No	yes	no	no	no	no	no	no	no	no	no	no	no	no	yes	yes	normal
268	33	30-34	muslim	Single	Keffa	secondary school(9-12 grade)	student	Urban	No	no	no	no	no	no	no	no	no	no	no	no	yes	no	no	no	normal
268	22	20-24	orthodox	Married	Keffa	College and above	Housewife	Urban	No	no	no	no	no	no	no	no	no	no	no	no	no	no	no	no	normal
270	30	30-34	muslim	Married	Keffa	primary school	student	Urban	No	no	no	no	yes	no	no	no	no	no	no	no	no	no	no	no	normal
271	33	30-34	orthodox	Married	Keffa	primary school	Merchant	Urban	No	no	no	no	no	no	no	no	no	no	no	no	no	no	no	no	normal
272	22	20-24	protestant	Single	Oromo	No formal education	Housewife	Urban	No	no	no	no	no	no	no	no	no	no	no	no	no	no	no	no	normal
273	18	18-19	orthodox	Married	Keffa	secondary school(9-12 grade)	Housewife	Urban	No	no	no	no	no	no	no	no	no	no	no	no	no	no	no	no	depressed
274	25	25-29	muslim	Married	Oromo	secondary school(9-12 grade)	Housewife	Urban	No	no	no	no	no	no	no	no	no	no	no	no	no	no	no	no	normal
275	23	20-24	protestant	Single	Oromo	primary school	Housewife	Urban	No	no	no	no	no	no	no	no	no	no	no	no	no	no	no	no	normal
276	33	30-34	muslim	Married	Oromo	No formal education	Merchant	Rurar	Yes	no	no	no	no	no	no	no	no	no	no	no	no	no	no	no	normal
277	23	20-24	protestant	Married	Oromo	College and above	Housewife	Rurar	No	no	no	no	no	no	no	no	no	no	no	no	no	no	no	no	normal
278	26	25-29	orthodox	Single	Oromo	secondary school(9-12 grade)	Housewife	Urban	Yes	no	no	no	no	no	no	no	no	no	no	no	no	no	no	no	normal
279	18	18-19	orthodox	Married	Amhara	primary school	goverment employee	Urban	Yes	yes	no	yes	yes	yes	yes	no	no	no	no	no	no	no	no	no	normal
280	22	20-24	others	Married	Oromo	primary school	goverment employee	Urban	No	no	no	no	no	no	no	no	no	no	no	no	no	no	no	no	normal
281	20	20-24	orthodox	Single	Oromo	primary school	goverment employee	Urban	No	no	no	no	no	no	no	no	no	no	no	no	no	no	no	no	normal
282	23	20-24	orthodox	Married	Oromo	College and above	goverment employee	Urban	No	no	no	no	no	no	no	no	no	no	no	no	no	no	no	no	depressed
283	23	20-24	protestant	Married	Oromo	secondary school(9-12 grade)	Merchant	Rurar	No	no	no	no	no	no	no	no	no	no	no	no	no	no	no	no	normal
284	23	20-24	orthodox	Single	Oromo	secondary school(9-12 grade)	Housewife	Urban	No	no	no	no	yes	yes	yes	no	no	no	no	no	no	no	no	no	normal
285	18	18-19	orthodox	Married	Amhara	No formal education	Merchant	Urban	No	no	no	no	no	no	no	no	no	no	no	no	yes	yes	no	no	normal
286	25	25-29	orthodox	Married	Oromo	secondary school(9-12 grade)	Housewife	Urban	No	no	no	no	yes	no	yes	no	no	no	no	no	yes	no	yes	no	normal
287	23	20-24	muslim	Married	Oromo	No formal education	farmer	Urban	Yes	no	no	no	no	no	no	no	no	no	no	no	no	no	no	no	normal
288	23	20-24	protestant	Married	Oromo	primary school	student	Urban	No	no	no	no	no	no	no	no	no	no	no	no	no	no	no	no	normal
289	18	18-19	orthodox	Single	Oromo	primary school	Housewife	Rurar	No	no	no	no	no	no	no	no	no	no	no	no	no	no	no	no	normal
290	30	30-34	protestant	Married	Oromo	secondary school(9-12 grade)	Housewife	Rurar	No	no	no	no	no	no	no	no	no	no	no	no	no	no	no	no	normal
291	25	25-29	muslim	Single	Oromo	primary school	Housewife	Rurar	Yes	no	no	no	no	no	no	no	no	no	no	no	yes	no	no	no	normal
292	23	20-24	muslim	Married	Oromo	secondary school(9-12 grade)	Merchant	Urban	No	no	no	no	no	no	no	no	no	no	no	no	no	no	no	no	normal
293	24	20-24	protestant	Single	Oromo	No formal education	farmer	Rurar	Yes	no	no	no	no	no	no	no	no	no	no	no	no	no	no	no	normal
294	18	18-19	protestant	Married	Keffa	primary school	Housewife	Urban	Yes	no	yes	no	yes	yes	yes	no	yes	yes	no	no	no	no	no	no	normal
295	22	20-24	orthodox	Divorced	Oromo	secondary school(9-12 grade)	Housewife	Rurar	Yes	no	no	no	yes	no	no	no	no	no	no	no	yes	yes	no	no	normal
296	23	20-24	orthodox	Single	Keffa	secondary school(9-12 grade)	Housewife	Rurar	Yes	no	no	no	no	no	no	no	no	no	no	no	no	no	no	no	normal
297	23	20-24	orthodox	Married	Keffa	primary school	farmer	Rurar	No	no	no	no	no	no	no	no	no	no	no	no	no	no	no	no	normal
298	22	20-24	orthodox	Single	Oromo	primary school	Housewife	Rurar	No	no	no	no	no	no	no	no	no	no	no	no	no	no	no	no	normal
299	24	20-24	orthodox	Divorced	Keffa	secondary school(9-12 grade)	Housewife	Rurar	No	no	no	yes	yes	no	yes	no	yes	no	no	no	yes	yes	no	no	normal
300	25	25-29	orthodox	Divorced	Oromo	College and above	Housewife	Urban	No	no	no	no	no	no	no	no	no	no	no	no	no	no	no	no	normal
301	18	18-19	orthodox	Married	Oromo	College and above	goverment employee	Urban	Yes	no	no	no	yes	no	no	no	no	no	no	no	yes	yes	no	no	depressed
302	25	25-29	muslim	Married	Oromo	College and above	student	Rurar	No	no	no	no	no	no	no	no	no	no	no	no	no	no	no	no	normal
303	25	25-29	orthodox	Divorced	Oromo	College and above	Housewife	Urban	No	no	no	no	no	no	no	no	no	no	no	no	yes	yes	yes	no	depressed
304	23	20-24	muslim	Married	Keffa	College and above	student	Urban	No	no	yes	no	no	no	no	no	no	no	no	no	no	no	no	no	normal
305	18	18-19	muslim	Divorced	Oromo	secondary school(9-12 grade)	Housewife	Urban	No	no	no	no	no	no	no	no	no	no	no	no	no	no	no	no	normal
306	22	20-24	muslim	Married	Oromo	primary school	goverment employee	Urban	No	no	no	no	no	no	no	no	no	no	no	no	no	no	no	no	normal
307	23	20-24	orthodox	Married	Keffa	primary school	goverment employee	Urban	No	no	no	no	no	no	no	no	no	no	no	no	no	no	no	no	normal
308	26	25-29	protestant	Married	Oromo	secondary school(9-12 grade)	Merchant	Urban	No	no	no	no	no	no	no	no	no	no	no	no	no	no	no	no	normal
309	25	25-29	orthodox	Married	Oromo	primary school	student	Urban	No	no	no	no	no	no	no	no	no	no	no	no	yes	yes	no	no	depressed
310	24	20-24	orthodox	Married	Keffa	College and above	Merchant	Urban	No	yes	no	no	no	no	no	no	no	no	no	no	no	no	no	no	normal
311	23	20-24	orthodox	Married	Oromo	primary school	goverment employee	Urban	Yes	no	no	no	no	no	no	no	no	no	no	no	no	no	no	no	normal
312	26	25-29	orthodox	Married	Oromo	secondary school(9-12 grade)	Housewife	Urban	No	no	no	no	no	no	no	no	no	no	no	no	no	no	no	no	normal
313	30	30-34	orthodox	Married	Keffa	secondary school(9-12 grade)	Housewife	Urban	No	no	no	no	no	no	no	no	no	no	no	no	no	no	no	no	normal
314	28	25-29	protestant	Married	Oromo	College and above	Housewife	Urban	No	no	no	no	no	no	no	no	no	no	no	no	no	no	no	no	normal
315	23	20-24	protestant	Married	Oromo	College and above	Private emloyed	Urban	No	no	no	no	yes	no	no	no	no	no	no	no	yes	yes	no	no	normal
316	24	20-24	orthodox	Married	Keffa	primary school	student	Urban	No	no	no	no	no	no	no	no	no	no	no	no	no	no	no	no	normal
317	23	20-24	muslim	Married	Oromo	College and above	goverment employee	Urban	No	no	no	no	no	no	no	no	no	no	no	no	no	no	no	no	normal
318	24	20-24	protestant	Married	Oromo	secondary school(9-12 grade)	student	Urban	No	no	no	no	no	no	no	no	no	no	no	no	no	no	no	no	normal
319	22	20-24	protestant	Married	Keffa	College and above	student	Urban	No	no	no	no	no	no	no	no	no	no	no	no	no	no	no	no	normal
320	23	20-24	protestant	Married	Oromo	secondary school(9-12 grade)	Housewife	Urban	No	no	no	no	no	no	no	no	no	no	no	no	no	no	no	no	normal
321	25	25-29	orthodox	Married	Oromo	primary school	goverment employee	Urban	No	no	no	no	yes	no	no	no	no	no	no	no	no	no	no	no	normal
322	22	20-24	muslim	Married	Oromo	No formal education	Housewife	Urban	No	no	no	no	no	no	no	no	no	no	no	no	no	no	no	no	normal
323	22	20-24	orthodox	Married	Keffa	primary school	goverment employee	Urban	Yes	no	no	no	no	no	no	no	no	no	no	no	no	no	no	no	normal
324	20	20-24	orthodox	Married	Oromo	primary school	Merchant	Urban	Yes	no	no	no	no	no	no	no	no	no	no	no	no	no	no	no	normal
325	22	20-24	orthodox	Married	Oromo	primary school	student	Urban	Yes	no	no	no	no	no	no	no	no	no	no	no	no	no	no	no	normal
326	23	20-24	muslim	Married	Oromo	College and above	student	Rurar	Yes	no	no	no	yes	yes	no	no	no	no	no	no	no	no	no	no	normal
327	22	20-24	muslim	Married	Oromo	College and above	student	Urban	Yes	no	no	no	no	no	no	no	no	no	no	no	yes	no	yes	yes	normal
328	22	20-24	muslim	Married	Oromo	secondary school(9-12 grade)	student	Urban	No	no	no	no	no	no	no	no	no	no	no	no	no	no	no	no	normal
329	23	20-24	orthodox	Married	Oromo	secondary school(9-12 grade)	Housewife	Urban	No	no	no	no	no	no	no	no	no	no	no	no	no	no	no	no	normal
330	22	20-24	orthodox	Divorced	Oromo	College and above	goverment employee	Urban	No	no	yes	no	no	no	no	no	no	no	no	no	yes	yes	no	no	depressed
331	20	20-24	protestant	Married	Oromo	College and above	goverment employee	Urban	No	no	no	no	yes	yes	no	no	no	no	no	no	no	no	no	no	normal
332	20	20-24	orthodox	Married	Oromo	College and above	goverment employee	Urban	No	no	no	no	no	no	no	no	no	no	no	no	yes	no	no	yes	depressed
333	24	20-24	muslim	Divorced	Oromo	No formal education	farmer	Urban	No	no	no	no	no	no	no	no	no	no	no	no	no	no	no	no	normal
334	24	20-24	muslim	Married	Oromo	College and above	student	Urban	No	no	no	no	no	no	no	no	no	no	no	no	no	no	no	no	normal
335	25	25-29	protestant	Married	Oromo	College and above	goverment employee	Urban	No	no	no	no	no	no	no	no	no	no	no	no	no	no	no	no	normal
336	34	30-34	orthodox	Divorced	Oromo	secondary school(9-12 grade)	student	Urban	No	no	no	no	no	no	no	no	no	no	no	no	yes	no	no	no	depressed
337	23	20-24	protestant	Married	Oromo	College and above	Merchant	Rurar	No	no	no	no	no	no	no	no	no	no	no	no	no	no	no	no	normal
338	24	20-24	orthodox	Married	Oromo	secondary school(9-12 grade)	student	Urban	Yes	no	no	no	no	no	no	no	no	no	no	no	no	no	no	no	normal
339	24	20-24	orthodox	Divorced	Oromo	College and above	goverment employee	Urban	Yes	no	no	no	no	no	no	no	no	no	no	no	no	no	no	no	depressed
340	24	20-24	muslim	Married	Oromo	No formal education	Housewife	Rurar	No	yes	no	no	no	no	no	no	no	no	no	no	yes	yes	no	no	normal
341	25	25-29	orthodox	Widowed	Oromo	College and above	Merchant	Rurar	No	no	no	no	no	no	no	no	no	no	no	no	yes	yes	no	no	depressed
342	23	20-24	protestant	Divorced	Oromo	College and above	Merchant	Rurar	No	no	no	no	no	no	no	no	no	no	no	no	yes	yes	no	no	normal
343	23	20-24	muslim	Married	Keffa	secondary school(9-12 grade)	student	Rurar	No	no	no	no	no	no	no	no	no	no	no	no	yes	yes	no	no	normal
344	23	20-24	muslim	Married	Oromo	primary school	student	Rurar	No	yes	no	yes	yes	yes	yes	no	yes	yes	no	no	yes	yes	no	no	normal
345	26	25-29	protestant	Married	Others	secondary school(9-12 grade)	student	Rurar	No	yes	no	yes	yes	yes	yes	no	no	no	no	no	yes	yes	no	yes	normal
346	26	25-29	orthodox	Single	Others	secondary school(9-12 grade)	Merchant	Urban	Yes	no	no	no	no	no	no	no	no	no	no	no	no	no	no	no	normal
347	26	25-29	orthodox	Married	Others	College and above	student	Rurar	Yes	no	no	no	no	no	no	no	no	no	no	no	no	no	no	no	normal
348	26	25-29	muslim	Divorced	Others	secondary school(9-12 grade)	student	Urban	No	no	no	no	no	no	no	no	no	no	no	no	yes	yes	no	no	depressed
349	23	20-24	orthodox	Married	Oromo	College and above	student	Urban	No	no	no	no	no	no	no	no	no	no	no	no	no	no	no	no	normal
350	25	25-29	orthodox	Single	Oromo	College and above	Housewife	Urban	No	no	no	no	no	no	no	no	no	no	no	no	yes	yes	no	yes	normal
351	25	25-29	protestant	Divorced	Oromo	College and above	Housewife	Rurar	Yes	no	no	no	no	no	no	no	no	no	no	no	no	no	no	no	normal
352	25	25-29	muslim	Married	Oromo	College and above	goverment employee	Rurar	Yes	no	no	no	no	no	no	no	no	no	no	no	yes	yes	no	no	normal
353	25	25-29	orthodox	Married	Oromo	No formal education	student	Rurar	No	no	no	no	no	no	no	no	no	no	no	no	yes	yes	no	no	depressed
354	22	20-24	orthodox	Married	Oromo	College and above	goverment employee	Rurar	Yes	no	no	no	no	no	no	no	no	no	no	no	no	no	no	no	normal
355	25	25-29	muslim	Single	Gurage	College and above	goverment employee	Urban	No	no	no	no	no	no	no	no	no	no	no	no	yes	yes	no	no	normal
356	25	25-29	orthodox	Single	Oromo	College and above	Housewife	Rurar	No	no	yes	no	no	no	no	no	no	no	no	no	no	no	no	no	normal
357	23	20-24	muslim	Married	Gurage	No formal education	student	Rurar	No	no	no	no	no	no	no	no	no	no	no	no	no	no	no	no	normal
358	22	20-24	protestant	Married	Gurage	secondary school(9-12 grade)	farmer	Rurar	No	no	no	no	no	no	no	no	no	no	no	no	yes	yes	no	no	normal
359	24	20-24	orthodox	Married	Gurage	College and above	student	Urban	No	no	no	no	no	no	no	no	no	no	no	no	no	no	no	no	normal
360	25	25-29	muslim	Married	Gurage	primary school	farmer	Urban	No	no	no	no	no	no	no	no	no	no	no	no	no	no	no	no	normal
361	25	25-29	muslim	Widowed	Gurage	College and above	goverment employee	Urban	No	no	no	no	no	no	no	no	no	no	no	no	yes	yes	no	no	normal
362	24	20-24	protestant	Married	Gurage	College and above	Housewife	Urban	No	no	no	no	no	no	no	no	no	no	no	no	no	no	no	no	normal
363	25	25-29	orthodox	Married	Gurage	primary school	farmer	Urban	No	no	no	no	no	no	no	no	no	no	no	no	no	no	no	no	normal
364	23	20-24	muslim	Single	Gurage	secondary school(9-12 grade)	Merchant	Urban	No	no	no	no	no	no	no	no	no	no	no	no	yes	yes	no	no	normal
365	23	20-24	orthodox	Married	Gurage	primary school	farmer	Urban	No	no	no	no	no	no	no	no	no	no	no	no	no	no	no	no	normal
366	25	25-29	orthodox	Married	Oromo	No formal education	Housewife	Urban	No	yes	no	yes	yes	yes	yes	no	yes	yes	no	no	no	no	no	no	normal
367	25	25-29	muslim	Married	Oromo	primary school	farmer	Urban	No	no	no	no	no	no	no	no	no	no	no	no	no	no	no	no	normal
368	23	20-24	orthodox	Married	Oromo	College and above	Housewife	Urban	No	no	no	no	no	no	no	no	no	no	no	no	yes	yes	yes	yes	normal
369	25	25-29	orthodox	Married	Oromo	College and above	Housewife	Urban	No	yes	no	yes	yes	yes	yes	no	yes	yes	no	no	no	no	no	no	normal
370	20	20-24	muslim	Married	Oromo	College and above	goverment employee	Urban	No	no	no	no	no	no	no	no	no	no	no	no	no	no	no	no	normal
371	24	20-24	orthodox	Married	Oromo	No formal education	Merchant	Urban	No	no	no	no	no	no	no	no	no	no	no	no	no	no	no	no	depressed
372	22	20-24	protestant	Married	Oromo	College and above	goverment employee	Urban	No	no	no	no	no	no	no	no	no	no	no	no	no	no	no	no	normal
373	20	20-24	muslim	Married	Others	secondary school(9-12 grade)	student	Rurar	No	no	no	yes	yes	yes	yes	no	no	no	no	no	yes	yes	no	no	normal
374	22	20-24	muslim	Married	Oromo	secondary school(9-12 grade)	Merchant	Rurar	No	no	no	no	no	no	no	no	no	no	no	no	no	no	no	no	normal
375	23	20-24	orthodox	Married	Others	primary school	student	Urban	No	no	no	no	no	no	no	no	no	no	no	no	yes	yes	no	no	depressed
376	24	20-24	orthodox	Married	Oromo	primary school	Housewife	Urban	Yes	no	no	no	no	no	no	no	no	no	no	no	no	no	no	no	normal
377	20	20-24	protestant	Married	Others	College and above	student	Urban	No	no	no	yes	yes	yes	yes	no	no	no	no	no	yes	yes	no	no	normal
378	22	20-24	muslim	Married	Oromo	secondary school(9-12 grade)	Merchant	Urban	Yes	no	no	no	no	no	no	no	no	no	no	no	no	no	no	no	normal
379	20	20-24	orthodox	Married	Oromo	College and above	goverment employee	Rurar	Yes	no	no	no	no	no	no	no	no	no	no	no	no	no	no	no	normal
380	22	20-24	orthodox	Divorced	Others	College and above	student	Urban	No	no	no	no	no	no	no	no	no	no	no	no	yes	yes	no	yes	normal
381	22	20-24	protestant	Married	Oromo	College and above	student	Rurar	No	yes	no	yes	yes	yes	no	no	no	no	no	no	no	no	no	no	normal
382	25	25-29	muslim	Married	Others	College and above	student	Urban	No	no	no	no	no	no	no	no	no	no	no	no	yes	yes	no	no	normal
383	22	20-24	orthodox	Divorced	Oromo	College and above	student	Urban	No	yes	yes	yes	yes	yes	no	no	no	no	no	no	no	no	no	no	normal
384	26	25-29	orthodox	Married	Oromo	primary school	student	Urban	No	no	no	yes	yes	yes	yes	no	yes	yes	no	no	no	no	no	no	normal
385	23	20-24	orthodox	Divorced	Oromo	College and above	Housewife	Urban	No	no	no	no	no	no	no	no	no	no	no	no	no	no	no	no	normal
386	25	25-29	orthodox	Married	Oromo	No formal education	farmer	Urban	No	no	yes	no	no	no	no	no	no	no	no	no	yes	yes	yes	yes	depressed
387	26	25-29	orthodox	Married	Oromo	primary school	Merchant	Urban	Yes	no	no	no	no	no	no	no	no	no	no	no	yes	yes	no	no	depressed
388	26	25-29	orthodox	Married	Oromo	No formal education	student	Urban	No	no	no	no	no	no	no	no	no	no	no	no	no	no	no	no	depressed
389	26	25-29	protestant	Divorced	Oromo	No formal education	student	Urban	No	no	no	no	no	no	no	no	no	no	no	no	no	no	no	no	normal
390	25	25-29	orthodox	Single	Oromo	secondary school(9-12 grade)	goverment employee	Urban	No	no	no	no	no	no	no	no	no	no	no	no	no	no	no	no	depressed
391	27	25-29	muslim	Single	Oromo	College and above	goverment employee	Urban	Yes	no	no	no	no	no	no	no	no	no	no	no	yes	yes	no	no	depressed
392	20	20-24	orthodox	Married	Gurage	No formal education	Housewife	Urban	No	no	no	no	no	no	no	no	no	no	no	no	no	no	no	no	normal
393	26	25-29	orthodox	Married	Gurage	College and above	Housewife	Urban	No	no	no	no	no	no	no	no	no	no	no	no	no	no	no	no	normal
394	25	25-29	muslim	Married	Gurage	secondary school(9-12 grade)	Housewife	Urban	No	no	no	no	no	no	no	no	no	no	no	no	yes	yes	no	no	normal
395	32	30-34	protestant	Married	Gurage	primary school	student	Urban	No	no	no	no	no	no	no	no	no	no	no	no	no	no	no	no	depressed
396	31	30-34	others	Married	Gurage	primary school	Housewife	Rurar	No	no	no	no	no	no	no	no	no	no	no	no	no	no	no	no	depressed
397	31	30-34	muslim	Married	Gurage	College and above	goverment employee	Rurar	No	no	no	no	no	no	no	no	no	no	no	no	no	no	no	no	normal
398	20	20-24	protestant	Married	Gurage	No formal education	Housewife	Rurar	No	no	no	no	no	no	no	no	no	no	no	no	yes	yes	yes	yes	depressed
399	24	20-24	orthodox	Married	Gurage	primary school	farmer	Rurar	No	no	no	no	no	no	no	no	no	no	no	no	yes	yes	no	no	normal
400	20	20-24	orthodox	Married	Gurage	primary school	farmer	Rurar	No	no	no	no	no	no	no	no	no	no	no	no	no	no	no	no	depressed
401	31	30-34	muslim	Married	Oromo	primary school	Merchant	Urban	Yes	no	no	no	no	no	no	no	no	no	no	no	no	no	no	no	normal
402	22	20-24	orthodox	Married	Oromo	primary school	student	Rurar	No	no	no	no	no	no	no	no	no	no	no	no	no	no	no	no	depressed
403	20	20-24	orthodox	Married	Oromo	College and above	goverment employee	Urban	No	no	no	no	no	no	no	no	no	no	no	no	no	no	no	no	normal
404	22	20-24	orthodox	Married	Oromo	secondary school(9-12 grade)	Housewife	Rurar	No	no	no	no	no	no	no	no	no	no	no	no	no	no	no	no	depressed
405	20	20-24	orthodox	Married	Oromo	secondary school(9-12 grade)	Merchant	Urban	No	no	no	no	no	no	no	no	no	no	no	no	no	no	no	no	normal
406	20	20-24	muslim	Married	Gurage	College and above	Housewife	Urban	No	no	no	no	no	no	no	no	no	no	no	no	no	no	no	no	depressed
407	20	20-24	muslim	Married	Oromo	College and above	Housewife	Urban	Yes	no	no	no	no	no	no	no	no	no	no	no	no	no	no	no	normal
408	31	30-34	protestant	Married	Oromo	College and above	goverment employee	Urban	Yes	no	no	no	no	no	no	no	no	no	no	no	no	no	yes	no	normal
409	22	20-24	orthodox	Married	Oromo	secondary school(9-12 grade)	student	Urban	Yes	no	no	no	no	no	no	no	no	no	no	no	no	no	no	no	normal
410	24	20-24	protestant	Married	Oromo	primary school	student	Urban	Yes	no	no	no	no	no	no	no	no	no	no	no	no	no	no	no	normal
411	21	20-24	orthodox	Married	Others	College and above	Housewife	Urban	No	no	yes	no	no	no	no	no	no	no	no	no	no	no	no	no	normal
412	23	20-24	protestant	Married	Oromo	College and above	student	Urban	No	no	no	no	no	no	no	no	no	no	no	no	no	no	no	no	normal
413	22	20-24	orthodox	Married	Oromo	No formal education	Housewife	Urban	Yes	no	no	no	no	no	no	no	no	no	no	no	yes	yes	no	no	depressed
414	20	20-24	orthodox	Married	Oromo	secondary school(9-12 grade)	student	Urban	No	no	no	no	no	no	no	no	no	no	no	no	no	no	no	no	normal
415	21	20-24	orthodox	Married	Oromo	secondary school(9-12 grade)	Housewife	Urban	No	no	no	yes	yes	yes	no	no	no	no	no	no	yes	yes	no	no	normal
